# Supplementary material for: Comparative analysis of multifaceted neural effects associated with varying endogenous cognitive load
Source: Commun Biol. 2023 Jul 31;6:795. doi: 10.1038/s42003-023-05168-4 (PMC10390511; doi:10.1038/s42003-023-05168-4)
Supplement: Supplementary file 3 — Supplementary Data 1 [file 42003_2023_5168_MOESM3_ESM.xlsx]

## Sheet: Fig. 1a
Resting close	Resting open	Couting easy	Counting hard
2.25855	2.16968	2.16747	2.1658
1.67669	1.55368	1.56717	1.56999
1.32017	1.22922	1.23373	1.26131
1.15466	1.06428	1.04573	1.08107
1.08659	0.94373	0.929593	0.942338
1.07548	0.888012	0.86638	0.890954
1.14665	0.868948	0.830741	0.838829
1.41768	0.90037	0.850837	0.821771
2.18999	1.04111	0.964048	0.904074
2.93126	1.18366	1.12979	1.02602
2.34633	1.15536	1.10747	1.01852
1.52402	0.956404	0.936369	0.893536
1.04569	0.781028	0.763001	0.749347
0.821637	0.663631	0.6527	0.638687
0.726034	0.601635	0.59042	0.585872
0.688404	0.574475	0.563969	0.555384
0.676316	0.559639	0.551377	0.544634
0.69133	0.549884	0.54531	0.541169
0.707305	0.543739	0.536252	0.531864
0.705516	0.529682	0.528722	0.527152
0.668912	0.511746	0.508311	0.508719
0.600804	0.488796	0.478939	0.483791
0.537456	0.459404	0.450793	0.456623
0.48253	0.432187	0.426175	0.43046
0.443137	0.407277	0.398324	0.4118
0.414074	0.39141	0.379712	0.393342
0.399882	0.374982	0.364973	0.379422
0.388241	0.366587	0.3574	0.366193
0.375415	0.354032	0.346852	0.356945
0.362058	0.343429	0.334017	0.346534
0.348355	0.334927	0.323745	0.337451
0.334302	0.321967	0.314577	0.330156
0.318964	0.313417	0.306567	0.322841
0.305678	0.303971	0.29824	0.314536
0.293738	0.296845	0.291717	0.308899
0.284912	0.289673	0.284324	0.302582
0.275293	0.282271	0.277525	0.298171
0.26765	0.276519	0.271109	0.292154
0.262524	0.271848	0.268611	0.28864
0.256862	0.268342	0.263716	0.286101
0.253858	0.263401	0.259403	0.282509
0.248577	0.261541	0.256516	0.27879
0.246204	0.258141	0.255308	0.27831
0.241782	0.255771	0.249944	0.27503
0.23872	0.253961	0.250837	0.273066
0.23665	0.252014	0.248314	0.27085
0.234285	0.250114	0.245098	0.269249
0.230533	0.248322	0.244192	0.267639
0.228874	0.245805	0.242312	0.267025
0.22594	0.244337	0.240891	0.264633
0.223005	0.242868	0.23947	0.262241
0.221844	0.241759	0.237866	0.262751
0.219088	0.238404	0.237227	0.260097
0.216296	0.236116	0.234994	0.258816
0.215706	0.235212	0.232659	0.256404
0.212744	0.23386	0.231014	0.25459
0.210079	0.231208	0.229901	0.254328
0.208854	0.230016	0.228874	0.252771
0.205931	0.228359	0.228467	0.249233
0.203175	0.226198	0.224156	0.248824
0.201648	0.225712	0.223866	0.246803
0.20046	0.222275	0.221327	0.245785
0.198786	0.221674	0.219436	0.245723
0.195	0.219424	0.21907	0.242693
0.193975	0.217646	0.217109	0.24016
0.192094	0.216364	0.215949	0.23923
0.190597	0.215174	0.21301	0.239251
0.188489	0.212751	0.211391	0.236299
0.187109	0.212632	0.21162	0.236047
0.1858	0.209995	0.208485	0.233874
0.18411	0.20918	0.207708	0.232206
0.182532	0.208259	0.207251	0.231335
0.181622	0.206974	0.205929	0.22946
0.180305	0.204911	0.203454	0.228359
0.17923	0.203754	0.202559	0.226057
0.178367	0.203627	0.200964	0.225322
0.17596	0.200872	0.198991	0.22382
0.175003	0.200589	0.198196	0.221858
0.174266	0.199118	0.197526	0.22207
0.172785	0.197366	0.196765	0.219532
0.171294	0.19671	0.196281	0.219242
0.17043	0.195044	0.194559	0.216351
0.169319	0.194803	0.192588	0.217728
0.168878	0.193163	0.191985	0.216124
0.168421	0.192297	0.190791	0.214344
0.166919	0.190647	0.190533	0.212782
0.16616	0.190735	0.189677	0.212714
0.165935	0.189715	0.188213	0.21127
0.163727	0.188213	0.187347	0.209926
0.163799	0.186742	0.185236	0.208424
0.162695	0.185525	0.184942	0.205962
0.160838	0.184334	0.184033	0.206226
0.160496	0.182694	0.182222	0.20465
0.159129	0.182552	0.181782	0.204491
0.158491	0.181206	0.180449	0.202441
0.158262	0.180673	0.180004	0.202194
0.158084	0.17997	0.178943	0.200715
0.155336	0.179349	0.177625	0.200612
0.154713	0.177688	0.176712	0.199422
0.154207	0.175975	0.174791	0.195836

## Sheet: Fig. 2d
Resting close	Resting open	Couting easy	Counting hard
0.000219469	0.000218758	0.000219094	0.000222738
0.000216881	0.000222624	0.000210512	0.000218207
0.000206055	0.000220558	0.000212985	0.000212951
0.000197982	0.000217193	0.000198114	0.000203887
0.000197181	0.000220049	0.000200215	0.000211935
0.000193313	0.000215144	0.000198921	0.000207104
0.000193132	0.000214577	0.000203263	0.000201259
0.000195253	0.000208524	0.000210919	0.000192244
0.000196617	0.000208581	0.000199436	0.000192792
0.000192317	0.000205143	0.000191414	0.000189704
0.00018387	0.000206987	0.000188538	0.000182892
0.00018035	0.000204721	0.000183228	0.000187839
0.000170948	0.000202736	0.000184105	0.000188287
0.000174092	0.000201604	0.000185217	0.000182712
0.000171268	0.000197292	0.000178896	0.000178166
0.00016734	0.000183324	0.00017476	0.000173011
0.000165158	0.000185211	0.000167475	0.000169071
0.000166636	0.000183756	0.00015756	0.000173198
0.00016524	0.000182214	0.000164502	0.000173456
0.000159956	0.000173997	0.000164354	0.000174571
0.000154088	0.000169469	0.000162631	0.00016814
0.000150129	0.000165891	0.000163176	0.000163167
0.000148153	0.000164464	0.000161583	0.000159545
0.000141547	0.000157922	0.000165951	0.000159507
0.00014276	0.000162692	0.000158936	0.000159475
0.000137622	0.000164024	0.000158565	0.000157221
0.000137155	0.000160835	0.000159086	0.000152582
0.000135125	0.000158258	0.000152578	0.000148556
0.000140483	0.000157405	0.000156673	0.000146259
0.000139321	0.000155687	0.000150671	0.000145295
0.000136269	0.000154441	0.00015519	0.000144362
0.000138272	0.000154823	0.000148258	0.000143526
0.000141321	0.000152417	0.000145256	0.000144039
0.000142977	0.000147813	0.000139693	0.00014124
0.00013969	0.000146985	0.000142458	0.000137412
0.000135843	0.000145109	0.000144292	0.000134777
0.000132194	0.0001452	0.000140654	0.00013332
0.000128003	0.000136026	0.000135764	0.000135687
0.000128073	0.000130608	0.000136395	0.000135703
0.000127902	0.000133	0.000132983	0.000136346
0.000126422	0.000128155	0.000129969	0.000130363
0.000125167	0.000130531	0.000128816	0.000132789
0.000127586	0.000130855	0.000126612	0.000125591
0.000122704	0.000133495	0.000129729	0.000121661
0.000119164	0.000131767	0.000128064	0.000118394
0.000120588	0.000131871	0.000128563	0.000118435
0.000121497	0.000129467	0.000124631	0.000124399
0.00012005	0.000126881	0.000123661	0.000125509
0.000117659	0.000125478	0.00012399	0.000123477
0.000113481	0.000119024	0.000122596	0.000122211
0.000110652	0.000119582	0.000119737	0.000122776
0.000110973	0.000119732	0.000121138	0.000119672
0.000111247	0.00011497	0.000123847	0.000123344
0.000109881	0.000113746	0.000120658	0.000119342
0.00010933	0.000110961	0.00011934	0.000118439
0.000106495	0.000114528	0.00011735	0.000116148
0.000104762	0.000112933	0.000119075	0.00011575
0.000102758	0.000115754	0.000118526	0.000113794
0.000102852	0.000115615	0.000114704	0.000113799
0.000100554	0.000118086	0.000115491	0.000117689
0.000103428	0.000120875	0.000112154	0.000117428
0.000104408	0.000119375	0.000111973	0.000116908
0.000106383	0.000117518	0.000114112	0.000116334
0.000103749	0.000121055	0.000117178	0.00012034
9.80019e-05	0.000119638	0.000118938	0.000125685
9.63797e-05	0.000118482	0.000122119	0.0001261
9.62698e-05	0.000121849	0.000123186	0.000132092
9.87124e-05	0.00012054	0.000124249	0.000132795
9.52822e-05	0.000124465	0.000124398	0.000135902
9.36938e-05	0.000125137	0.000123353	0.000139474
9.38372e-05	0.000123811	0.000126493	0.000139266
9.57009e-05	0.000122352	0.000129919	0.00014424
9.48336e-05	0.000123065	0.000133506	0.000148334
9.47026e-05	0.000122519	0.000133798	0.000150304
9.20895e-05	0.000122194	0.000133114	0.000152589
9.34621e-05	0.000124823	0.000135805	0.000159676
9.84682e-05	0.000125718	0.000137445	0.000160775
0.000100435	0.000124524	0.000140539	0.000163508
0.000105677	0.000123362	0.000143919	0.000166865
0.000110798	0.000124501	0.000143129	0.000166732
0.000113838	0.000123436	0.000142217	0.000166934
0.000114815	0.000124217	0.000142614	0.000167318
0.000116268	0.000125094	0.000143077	0.000168201
0.000117014	0.000126283	0.00014277	0.000166022
0.000118823	0.000127769	0.000141289	0.000167475
0.000119581	0.000129232	0.000143471	0.000167655
0.000121069	0.000126076	0.000141576	0.000166462
0.000119575	0.000124415	0.000141924	0.000169132
0.000119391	0.000126238	0.000140384	0.00017003
0.000119889	0.000124311	0.000136521	0.000167631
0.000119938	0.000122108	0.000134539	0.000164036
0.000120122	0.000122894	0.000130693	0.00015886
0.000120929	0.000122987	0.000128178	0.000155708
0.000119536	0.000121838	0.000125002	0.000150043
0.000118822	0.000121184	0.000121757	0.00014649
0.00011852	0.000121011	0.000119944	0.000143683
0.000115607	0.000119122	0.000119325	0.000140161
0.000114284	0.000119294	0.000120262	0.000136443
0.000113593	0.000119014	0.000116687	0.000133461
0.00011181	0.000117558	0.000113855	0.000129453
0.000108306	0.000117286	0.000110517	0.000127132
0.000107405	0.000115318	0.000109511	0.000125111
0.000103845	0.000115276	0.000107219	0.000122718
0.000103848	0.000114341	0.000107188	0.000118773
0.0001029	0.00011459	0.000104178	0.000117417
0.000102108	0.000115528	0.000100384	0.000113749
0.000100533	0.000115927	9.75155e-05	0.000111622
9.84985e-05	0.000113735	9.63251e-05	0.000108316
9.64139e-05	0.00011253	9.63169e-05	0.000105666
9.54683e-05	0.000111836	9.40511e-05	0.000103882
9.25398e-05	0.000111029	9.31171e-05	0.000103048
9.15557e-05	0.000107718	9.25152e-05	9.83699e-05
8.79535e-05	0.00010665	9.33171e-05	9.59775e-05
8.70725e-05	0.000104334	9.26695e-05	9.4832e-05
8.45188e-05	0.000104142	9.17546e-05	9.27323e-05
8.26537e-05	0.000102017	9.25334e-05	9.0558e-05
8.31501e-05	9.93234e-05	9.11964e-05	9.03834e-05
8.29753e-05	9.65253e-05	9.12924e-05	8.84631e-05
8.23366e-05	9.47099e-05	8.99662e-05	8.52621e-05
8.10161e-05	9.33766e-05	8.88574e-05	8.7048e-05
7.98842e-05	9.04492e-05	8.80924e-05	8.59794e-05
7.91487e-05	8.85553e-05	8.84842e-05	8.64219e-05
7.87372e-05	8.91324e-05	8.65751e-05	8.45788e-05
7.66577e-05	8.69681e-05	8.50756e-05	8.54812e-05
7.41219e-05	8.81311e-05	8.46967e-05	8.65573e-05
7.27695e-05	8.6851e-05	8.231e-05	8.60125e-05
7.32847e-05	8.33227e-05	8.22898e-05	8.50423e-05
7.41106e-05	8.08247e-05	8.23804e-05	8.56739e-05
7.24593e-05	7.92993e-05	8.31638e-05	8.70915e-05
7.23417e-05	7.95346e-05	8.25037e-05	8.79096e-05
7.26764e-05	7.86101e-05	8.28212e-05	8.9825e-05
7.29747e-05	8.00357e-05	8.33316e-05	9.1563e-05
7.31476e-05	8.0141e-05	8.33038e-05	9.12225e-05
7.17643e-05	7.9666e-05	8.68081e-05	9.13325e-05
7.08759e-05	8.07541e-05	8.70754e-05	9.13146e-05
7.06049e-05	8.01281e-05	8.51586e-05	9.17683e-05
7.09389e-05	7.95349e-05	8.54073e-05	9.31074e-05
7.03188e-05	7.90915e-05	8.60087e-05	9.42181e-05
7.12132e-05	7.83612e-05	8.59821e-05	9.5392e-05
7.23678e-05	7.8594e-05	8.58393e-05	9.70489e-05
7.25802e-05	7.80198e-05	8.56227e-05	9.86618e-05
7.23129e-05	7.90157e-05	8.47314e-05	9.90867e-05
7.1181e-05	8.12503e-05	8.53484e-05	9.8314e-05
7.08699e-05	8.27629e-05	8.56141e-05	9.91503e-05
7.23448e-05	8.36546e-05	8.57256e-05	9.86765e-05
7.27993e-05	8.31174e-05	8.60223e-05	9.93748e-05
7.28024e-05	8.41665e-05	8.79419e-05	0.000100543
7.25598e-05	8.50886e-05	8.67995e-05	0.000101046
7.27318e-05	8.53061e-05	8.82706e-05	0.000102444
7.30513e-05	8.67078e-05	8.85357e-05	0.000104048
7.2689e-05	8.79459e-05	8.86532e-05	0.000105329
7.11693e-05	9.07253e-05	8.92199e-05	0.000105318
7.21086e-05	9.16032e-05	8.8395e-05	0.000107708
7.15138e-05	9.42912e-05	8.95551e-05	0.000108821
7.14036e-05	9.46761e-05	9.03227e-05	0.000108579
7.29745e-05	9.55582e-05	9.10401e-05	0.00010877
7.26285e-05	9.66244e-05	9.26471e-05	0.000110186
7.30676e-05	9.657e-05	9.24459e-05	0.00011082
7.30295e-05	9.96797e-05	9.31336e-05	0.000112127
7.36794e-05	0.000100213	9.16639e-05	0.00011253
7.44088e-05	0.000100668	9.17228e-05	0.000112875
7.51896e-05	0.000103473	9.29091e-05	0.00011435
7.6718e-05	0.000104127	9.45734e-05	0.000116641
7.76241e-05	0.000104749	9.53843e-05	0.000116162
7.81506e-05	0.000105368	9.72028e-05	0.000117365
7.88042e-05	0.000105557	9.80864e-05	0.000117112
7.83697e-05	0.000106169	9.86412e-05	0.000118457
7.92886e-05	0.000105321	9.83986e-05	0.000119439
8.1561e-05	0.000106766	9.92029e-05	0.000120239
8.26061e-05	0.000106898	9.85344e-05	0.000122209
8.139e-05	0.00010758	9.98449e-05	0.000121444
8.17157e-05	0.000108594	0.000100031	0.000121653
8.31767e-05	0.000109287	0.000101695	0.000123336
8.34025e-05	0.000108946	0.00010123	0.000125124
8.42958e-05	0.0001096	0.000101201	0.00012593
8.50334e-05	0.000107917	0.000101656	0.000127272
8.39788e-05	0.000109356	0.000103136	0.000129051
8.57413e-05	0.00011002	0.000103337	0.000130889
8.81016e-05	0.000110956	0.000104831	0.00013234
8.80052e-05	0.000111608	0.000107033	0.00013299
8.80664e-05	0.000112402	0.000108794	0.000134533
8.86866e-05	0.000113044	0.000107654	0.000131622
8.94281e-05	0.000113731	0.000108917	0.000131707
8.93694e-05	0.000113432	0.000108455	0.000133076
9.08421e-05	0.000114279	0.000108253	0.000135344
9.06332e-05	0.000115878	0.000109051	0.000134178
9.01432e-05	0.000116787	0.000108569	0.000135738
9.09143e-05	0.000118392	0.000109714	0.000137125
9.22427e-05	0.000118681	0.000109835	0.000138144
9.30276e-05	0.00011936	0.000110431	0.000137502
9.22187e-05	0.000120344	0.00011214	0.000138171

## Sheet: Fig. 2e
Resting close	Resting open	Couting easy	Counting hard
0.000118196	0.000100522	9.63892e-05	0.000104668
8.40636e-05	8.18075e-05	8.03104e-05	8.61194e-05
9.98301e-05	8.5774e-05	8.86525e-05	9.26946e-05
9.57605e-05	0.000126929	0.000112327	0.00012615
9.17905e-05	0.000167113	0.000123201	0.000146495
0.000102878	9.5709e-05	0.000101946	0.000108394
8.44053e-05	8.3127e-05	7.85455e-05	8.55515e-05
8.67975e-05	9.57881e-05	9.2594e-05	8.57553e-05
8.68411e-05	0.000110858	9.89787e-05	0.000112963
9.33982e-05	0.000144124	0.000119527	0.000109156
0.000107978	9.51393e-05	9.48445e-05	9.21531e-05
9.39541e-05	0.000103738	9.01696e-05	9.66175e-05
0.000152182	0.00010525	8.60114e-05	9.83659e-05
0.000199145	0.000113014	9.50099e-05	0.000106619
0.0001592	0.000130466	0.000126483	0.000121612
0.00021053	0.000297531	0.00029578	0.000358083
0.000161392	0.000271182	0.000307666	0.000394427
0.000200042	0.000177044	0.000242539	0.000357365
0.000253046	9.85808e-05	9.38434e-05	0.000116677
0.000242185	0.000107058	0.000128921	0.000155546
0.000105344	0.000103436	0.000108939	0.000100581
0.000138963	9.26929e-05	8.26465e-05	0.000105735
9.44601e-05	0.00011124	9.01159e-05	9.58782e-05
7.62876e-05	0.000100864	8.52835e-05	9.76078e-05
8.8134e-05	9.39151e-05	8.43155e-05	8.41219e-05
9.33003e-05	0.000114689	0.000102103	0.000107887
9.12668e-05	0.000173289	0.000130777	0.000151345
9.96217e-05	0.000114278	0.000109931	0.000116567
8.22061e-05	8.58941e-05	8.03668e-05	8.11463e-05
0.000103634	9.657e-05	8.63237e-05	0.00010089
9.92936e-05	0.00015221	0.000124844	0.000150065
0.00011649	0.000107769	9.44881e-05	0.000117508

## Sheet: Fig. 4
high-band exp	theta	alpha	beta	gamma	MI	composite
0.718121	0.631579	0.71831	0.653333	0.689189	0.504	0.741007
0.724832	0.611842	0.711268	0.666667	0.689189	0.552	0.748201
0.718121	0.618421	0.732394	0.62	0.709459	0.56	0.697842
0.738255	0.611842	0.732394	0.646667	0.662162	0.552	0.769784
0.724832	0.638158	0.725352	0.613333	0.709459	0.568	0.748201
0.731544	0.625	0.725352	0.62	0.702703	0.592	0.733813
0.718121	0.644737	0.71831	0.666667	0.702703	0.504	0.76259
0.718121	0.631579	0.725352	0.6	0.655405	0.552	0.755396
0.744966	0.638158	0.732394	0.64	0.709459	0.592	0.755396
0.731544	0.631579	0.711268	0.64	0.675676	0.56	0.76259
0.731544	0.611842	0.704225	0.64	0.695946	0.552	0.755396
0.731544	0.625	0.732394	0.64	0.662162	0.608	0.769784
0.718121	0.618421	0.725352	0.66	0.689189	0.544	0.733813
0.738255	0.611842	0.711268	0.646667	0.702703	0.568	0.76259
0.731544	0.631579	0.704225	0.66	0.695946	0.56	0.769784
0.724832	0.638158	0.725352	0.653333	0.655405	0.576	0.76259
0.738255	0.618421	0.732394	0.66	0.662162	0.584	0.776978
0.731544	0.631579	0.725352	0.64	0.675676	0.584	0.741007
0.724832	0.631579	0.725352	0.66	0.668919	0.56	0.733813
0.704698	0.625	0.711268	0.62	0.689189	0.496	0.776978
0.738255	0.638158	0.725352	0.653333	0.682432	0.504	0.748201
0.724832	0.631579	0.739437	0.64	0.662162	0.504	0.776978
0.731544	0.625	0.71831	0.66	0.668919	0.552	0.776978
0.731544	0.618421	0.739437	0.613333	0.668919	0.56	0.776978
0.731544	0.598684	0.753521	0.646667	0.675676	0.536	0.776978
0.744966	0.625	0.725352	0.64	0.695946	0.536	0.755396
0.731544	0.631579	0.725352	0.6	0.689189	0.6	0.733813
0.711409	0.631579	0.725352	0.666667	0.668919	0.592	0.784173
0.718121	0.631579	0.732394	0.64	0.675676	0.544	0.76259
0.738255	0.638158	0.739437	0.64	0.668919	0.544	0.791367
0.724832	0.625	0.732394	0.64	0.675676	0.528	0.748201
0.718121	0.638158	0.732394	0.613333	0.668919	0.528	0.733813
0.731544	0.638158	0.704225	0.646667	0.655405	0.536	0.769784
0.724832	0.631579	0.725352	0.646667	0.675676	0.576	0.726619
0.724832	0.618421	0.739437	0.606667	0.668919	0.576	0.76259
0.724832	0.625	0.71831	0.646667	0.675676	0.544	0.776978
0.718121	0.638158	0.725352	0.646667	0.709459	0.584	0.76259
0.711409	0.625	0.725352	0.64	0.675676	0.584	0.755396
0.724832	0.631579	0.725352	0.646667	0.675676	0.552	0.748201
0.718121	0.605263	0.725352	0.633333	0.668919	0.568	0.776978
0.724832	0.625	0.725352	0.626667	0.641892	0.504	0.76259
0.724832	0.631579	0.746479	0.626667	0.702703	0.552	0.748201
0.718121	0.611842	0.697183	0.62	0.641892	0.544	0.741007
0.738255	0.611842	0.71831	0.64	0.668919	0.536	0.741007
0.744966	0.631579	0.71831	0.646667	0.648649	0.52	0.741007
0.731544	0.618421	0.71831	0.613333	0.655405	0.592	0.76259
0.731544	0.638158	0.739437	0.64	0.695946	0.552	0.748201
0.718121	0.618421	0.732394	0.626667	0.682432	0.56	0.769784
0.731544	0.625	0.739437	0.64	0.655405	0.584	0.755396
0.711409	0.638158	0.71831	0.633333	0.695946	0.536	0.791367
0.724832	0.605263	0.697183	0.613333	0.716216	0.576	0.733813
0.711409	0.605263	0.711268	0.653333	0.695946	0.592	0.791367
0.738255	0.631579	0.71831	0.62	0.668919	0.56	0.748201
0.718121	0.611842	0.71831	0.626667	0.689189	0.592	0.719424
0.711409	0.625	0.732394	0.64	0.675676	0.552	0.755396
0.724832	0.638158	0.739437	0.66	0.682432	0.576	0.755396
0.724832	0.625	0.725352	0.646667	0.668919	0.576	0.76259
0.731544	0.625	0.732394	0.653333	0.695946	0.6	0.755396
0.738255	0.625	0.71831	0.653333	0.689189	0.488	0.726619
0.724832	0.618421	0.725352	0.66	0.689189	0.552	0.755396
0.718121	0.631579	0.697183	0.653333	0.695946	0.52	0.748201
0.718121	0.598684	0.725352	0.633333	0.682432	0.56	0.748201
0.724832	0.618421	0.725352	0.626667	0.716216	0.608	0.755396
0.718121	0.638158	0.725352	0.626667	0.655405	0.536	0.748201
0.738255	0.625	0.704225	0.64	0.689189	0.608	0.769784
0.718121	0.638158	0.711268	0.64	0.682432	0.576	0.776978
0.731544	0.631579	0.739437	0.593333	0.702703	0.576	0.76259
0.718121	0.631579	0.725352	0.64	0.682432	0.608	0.733813
0.711409	0.644737	0.739437	0.633333	0.662162	0.544	0.805755
0.738255	0.625	0.732394	0.66	0.682432	0.544	0.733813
0.731544	0.644737	0.71831	0.646667	0.682432	0.584	0.748201
0.724832	0.638158	0.725352	0.653333	0.702703	0.52	0.726619
0.731544	0.625	0.725352	0.64	0.675676	0.472	0.726619
0.711409	0.625	0.71831	0.653333	0.702703	0.544	0.769784
0.731544	0.625	0.71831	0.653333	0.682432	0.616	0.726619
0.711409	0.618421	0.704225	0.653333	0.689189	0.568	0.748201
0.704698	0.631579	0.71831	0.633333	0.655405	0.592	0.748201
0.731544	0.638158	0.746479	0.633333	0.695946	0.544	0.755396
0.718121	0.631579	0.711268	0.666667	0.682432	0.568	0.755396
0.711409	0.625	0.725352	0.653333	0.702703	0.544	0.776978
0.724832	0.611842	0.732394	0.613333	0.709459	0.544	0.726619
0.731544	0.625	0.725352	0.646667	0.689189	0.56	0.776978
0.724832	0.618421	0.739437	0.633333	0.695946	0.544	0.719424
0.738255	0.592105	0.704225	0.62	0.682432	0.568	0.769784
0.731544	0.625	0.725352	0.62	0.689189	0.576	0.741007
0.711409	0.625	0.711268	0.633333	0.689189	0.512	0.741007
0.731544	0.598684	0.725352	0.633333	0.655405	0.528	0.733813
0.724832	0.618421	0.732394	0.646667	0.668919	0.568	0.726619
0.718121	0.611842	0.739437	0.633333	0.668919	0.536	0.76259
0.704698	0.631579	0.711268	0.653333	0.716216	0.592	0.769784
0.718121	0.625	0.690141	0.673333	0.682432	0.584	0.748201
0.724832	0.625	0.725352	0.633333	0.695946	0.56	0.791367
0.718121	0.638158	0.690141	0.62	0.675676	0.552	0.784173
0.738255	0.605263	0.711268	0.62	0.662162	0.576	0.733813
0.731544	0.651316	0.725352	0.64	0.668919	0.552	0.748201
0.704698	0.631579	0.746479	0.66	0.662162	0.568	0.733813
0.738255	0.631579	0.711268	0.653333	0.722973	0.576	0.755396
0.724832	0.644737	0.739437	0.633333	0.702703	0.576	0.71223
0.718121	0.618421	0.711268	0.646667	0.675676	0.576	0.776978
0.738255	0.625	0.725352	0.666667	0.695946	0.544	0.76259
